# Supplementary material for: Efficacy of Greater Occipital Nerve Blockade in Craniofacial Neuralgia and Facial Pain Syndromes: A Retrospective Chart Review with Prospectively Collected Follow-Up Data
Source: J Clin Med. 2025 Jul 16;14(14):5034. doi: 10.3390/jcm14145034 (PMC12295901; doi:10.3390/jcm14145034)
Supplement: Supplementary file 1 [file jcm-14-05034-s001.zip]

Archive with 1 entries (1 files):
- jcm-3748741-supplementary.pdf
